# Supplementary material for: Reported Safety and Sedation Outcomes of Intranasal Dexmedetomidine as a Sole Sedative for Magnetic Resonance Imaging (MRI) in Children: A Systematic Review and Meta-Analysis
Source: Children (Basel). 2026 Jun 10;13(6):798. doi: 10.3390/children13060798 (PMC13298330; doi:10.3390/children13060798)
Supplement: Supplementary file 1 [file children-13-00798-s001.zip]

Archive with 1 entries (1 files):
- children-4294315-supplementary.pdf
